# Supplementary material for: In Silico Studies on Sennidines—Natural Dianthrones from Senna
Source: Biology (Basel). 2021 May 26;10(6):468. doi: 10.3390/biology10060468 (PMC8227258; doi:10.3390/biology10060468)
Supplement: Supplementary file 1 [file biology-10-00468-s001.zip]

Archive with 1 entries (1 files):
- biology-1202874 supplementary.pdf
